# Supplementary material for: New combinations and updated descriptions in Podagrostis (Agrostidinae, Poaceae) from the Neotropics and Mexico
Source: PhytoKeys. 2020 May 26;148:21–50. doi: 10.3897/phytokeys.148.50042 (PMC7266835; doi:10.3897/phytokeys.148.50042)
Supplement: XML Treatment for Podagrostis [file phytokeys.148.50042-treatment1.xml]

<!DOCTYPE tp:taxon-treatment
  PUBLIC "-//TaxonX//DTD Taxonomic Treatment Publishing DTD v0 20100105//EN" "tax-treatment-NSO.dtd">
<tp:taxon-treatment xmlns:tp="http://www.plazi.org/taxpub"><tp:treatment-meta><kwd-group><label>Taxon classification</label><kwd><named-content xmlns:xlink="http://www.w3.org/1999/xlink" content-type="kingdom">Plantae</named-content></kwd><kwd><named-content xmlns:xlink="http://www.w3.org/1999/xlink" content-type="order">Poales</named-content></kwd><kwd><named-content xmlns:xlink="http://www.w3.org/1999/xlink" content-type="family">Poaceae</named-content></kwd></kwd-group><mixed-citation publication-type="journal"><person-group><name><surname>Sylvester</surname><given-names>Steven P.</given-names></name><name><surname>Peterson</surname><given-names>Paul M.</given-names></name><name><surname>Romaschenko</surname><given-names>Konstantin</given-names></name><name><surname>Bravo-Pedraza</surname><given-names>William J.</given-names></name><name><surname>Cuta-Alarcon</surname><given-names>Lia E.</given-names></name><name><surname>Soreng</surname><given-names>Robert J.</given-names></name></person-group><article-title>New combinations and updated descriptions in <italic><tp:taxon-name><tp:taxon-name-part taxon-name-part-type="genus" reg="Podagrostis">Podagrostis</tp:taxon-name-part></tp:taxon-name></italic> (<tp:taxon-name><tp:taxon-name-part taxon-name-part-type="subtribe">Agrostidinae</tp:taxon-name-part></tp:taxon-name>, <tp:taxon-name><tp:taxon-name-part taxon-name-part-type="family">Poaceae</tp:taxon-name-part></tp:taxon-name>) from the Neotropics and Mexico</article-title><source>PhytoKeys</source><day>26</day><month>5</month><year>2020</year><volume>148</volume><fpage>21</fpage><lpage>50</lpage><pub-id pub-id-type="doi">10.3897/phytokeys.148.50042</pub-id></mixed-citation></tp:treatment-meta><tp:nomenclature><tp:taxon-name><object-id xmlns:xlink="http://www.w3.org/1999/xlink" content-type="arpha" xlink:type="simple">E5C88B7B-5B37-5AC1-983D-2A570BB0312A</object-id>
              <tp:taxon-name-part taxon-name-part-type="genus" reg="Podagrostis">Podagrostis</tp:taxon-name-part>
            </tp:taxon-name><tp:taxon-authority>(Griseb.) Scribn. &amp; Merr. Contr. U.S. Natl. Herb. 13(3): 58. 1910.</tp:taxon-authority><tp:nomenclature-citation-list><tp:nomenclature-citation><tp:taxon-name>
                  <tp:taxon-name-part taxon-name-part-type="genus" reg="Agrostis">Agrostis</tp:taxon-name-part> <tp:taxon-name-part taxon-name-part-type="infraspecific-rank">sect.</tp:taxon-name-part> <tp:taxon-name-part taxon-name-part-type="section" reg="Podagrostis">Podagrostis</tp:taxon-name-part></tp:taxon-name><comment>Griseb. Fl. Ross. 4(13): 436. 1852.</comment></tp:nomenclature-citation></tp:nomenclature-citation-list></tp:nomenclature><tp:treatment-sec sec-type="material" id="SECID0ECNAG"><title>Type.</title><p><tp:taxon-name><tp:taxon-name-part taxon-name-part-type="genus" reg="Agrostis">Agrostis</tp:taxon-name-part> <tp:taxon-name-part taxon-name-part-type="species" reg="canina">canina</tp:taxon-name-part> <tp:taxon-name-part taxon-name-part-type="infraspecific-rank">var.</tp:taxon-name-part> <tp:taxon-name-part taxon-name-part-type="variety" reg="aequivalvis">aequivalvis</tp:taxon-name-part></tp:taxon-name> Trin. (lectotype designated by: <xref ref-type="bibr" rid="B11">Hitchcock 1920</xref>: 127).</p></tp:treatment-sec><tp:treatment-sec sec-type="description" id="SECID0E4NAG"><title>Description.</title><p><bold><italic>Perennials</italic></bold>, loosely to densely tufted, sometimes forming small tussocks, sometimes subrhizomatous (North American, including Mexico, and Austral South American taxa). <bold><italic>Culms</italic></bold> 5–90 cm tall, slender. <bold><italic>Tillers</italic></bold> either extra- or intravaginal. <bold><italic>Leaves; ligules</italic></bold> 0.2–5.5 mm long, hyaline, glabrous, smooth or lightly scabrous, apices truncate, obtuse, acute or acuminate, entire to lacerate; <bold><italic>blades</italic></bold> involute, folded, or flat. <bold><italic>Inflorescence</italic></bold> 1–12 cm long, a panicle, lax and open to loosely to moderately densely contracted; <bold><italic>panicle branches and pedicels</italic></bold> glabrous, often smooth or infrequently scaberulous. <bold><italic>Spikelets</italic></bold> 1–4.2 mm long, 1-flowered, disarticulating above the glumes, weakly laterally compressed; <bold><italic>glumes</italic></bold> equal or subequal, the lower often longer than the upper, equaling or subequaling the length of the floret or slightly longer, persisting on the plant after the florets have fallen or sometimes readily caducous, glabrous, keel smooth or usually scabrous at least distally, lateral veins smooth or slightly scabrous distally, surfaces usually smooth, less often scabrous; lower glume 1- or 3-veined; upper glume 1- (2-) or 3-veined; <bold><italic>floret</italic></bold> 1 in number, sessile, subequaling to equaling the apex of the glumes; <bold><italic>lemmas</italic></bold> membranaceous, often slightly thicker than the glumes, dorsally rounded, 3- or 5-veined, lateral veins not evident to distinct, glabrous, smooth or scabrous, apex muticous or with a short straight awn 0.2–0.6 mm long, inserted medially or in the upper 1/3 of the lemma, not surpassing the glumes, (awn well-developed, 1.6–2 mm long, inserted in lower 1/3 of lemma, straight or geniculate and usually not surpassing glumes in <italic><tp:taxon-name><tp:taxon-name-part taxon-name-part-type="genus" reg="Podagrostis">P.</tp:taxon-name-part> <tp:taxon-name-part taxon-name-part-type="species" reg="rosei">rosei</tp:taxon-name-part></tp:taxon-name></italic>); <bold><italic>paleas</italic></bold> well-developed, reaching from (2/3) ¾ to subequaling the lemma, keels obscure to distinct, glabrous, smooth; <bold><italic>calluses</italic></bold> rounded, blunt, usually glabrous, or with two short lateral tufts of hairs to 0.5 mm long in some species, abaxially smooth; <bold><italic>rachilla</italic></bold> prolongation present, slender, varying from rudimentary to 2/3 the floret in length (obscure or absent in many <italic><tp:taxon-name><tp:taxon-name-part taxon-name-part-type="genus" reg="Podagrostis">P.</tp:taxon-name-part> <tp:taxon-name-part taxon-name-part-type="species" reg="rosei">rosei</tp:taxon-name-part></tp:taxon-name></italic> spikelets), glabrous or sometimes with short strict hairs to 0.3 mm long emerging only distally, smooth or scaberulous. <bold><italic>Flowers</italic></bold> perfect; <bold><italic>lodicules</italic></bold> 2 in number; <bold><italic>anthers</italic></bold> 3 in number, 0.3–1.6 mm long (–2.2 mm long in <italic><tp:taxon-name><tp:taxon-name-part taxon-name-part-type="genus" reg="Podagrostis">P.</tp:taxon-name-part> <tp:taxon-name-part taxon-name-part-type="species" reg="colombiana">colombiana</tp:taxon-name-part></tp:taxon-name></italic>); <bold><italic>ovaries</italic></bold> glabrous. <bold><italic>Caryopses</italic></bold> slightly shorter to equaling the lemmas, concealed at maturity, subterete to fusiform, hardened, sulcus distinct; hilum punctiform to narrowly ovoid; embryo c. ¼–1/3 length of the caryopsis; endosperm solid (information on caryopses taken from <xref ref-type="bibr" rid="B8">Harvey 2007</xref>, <xref ref-type="bibr" rid="B23">Rúgolo de Agrasar 2012</xref> and <italic><tp:taxon-name><tp:taxon-name-part taxon-name-part-type="genus" reg="Podagrostis">P.</tp:taxon-name-part> <tp:taxon-name-part taxon-name-part-type="species" reg="trichodes">trichodes</tp:taxon-name-part></tp:taxon-name></italic> specimens). 2<italic>n</italic> = 14 (in <italic><tp:taxon-name><tp:taxon-name-part taxon-name-part-type="genus" reg="Podagrostis">P.</tp:taxon-name-part> <tp:taxon-name-part taxon-name-part-type="species" reg="aequivalvis">aequivalvis</tp:taxon-name-part></tp:taxon-name></italic>, <italic><tp:taxon-name><tp:taxon-name-part taxon-name-part-type="genus" reg="Podagrostis">P.</tp:taxon-name-part> <tp:taxon-name-part taxon-name-part-type="species" reg="humilis">humilis</tp:taxon-name-part></tp:taxon-name></italic>, <italic><tp:taxon-name><tp:taxon-name-part taxon-name-part-type="genus" reg="Podagrostis">P.</tp:taxon-name-part> <tp:taxon-name-part taxon-name-part-type="species" reg="thurberiana">thurberiana</tp:taxon-name-part></tp:taxon-name></italic>, <italic><tp:taxon-name><tp:taxon-name-part taxon-name-part-type="genus" reg="Podagrostis">P.</tp:taxon-name-part> <tp:taxon-name-part taxon-name-part-type="species" reg="rosei">rosei</tp:taxon-name-part></tp:taxon-name></italic>) or 28 (<italic><tp:taxon-name><tp:taxon-name-part taxon-name-part-type="genus" reg="Podagrostis">P.</tp:taxon-name-part> <tp:taxon-name-part taxon-name-part-type="species" reg="bacillata">bacillata</tp:taxon-name-part></tp:taxon-name></italic>).</p></tp:treatment-sec><tp:treatment-sec sec-type="distribution" id="SECID0EQTAG"><title>Distribution and ecology.</title><p>New World i.e. North, Central, and South America. Found in cold and wet, often high-elevation environments.</p></tp:treatment-sec><tp:treatment-sec sec-type="notes" id="SECID0EVTAG"><title>Notes.</title><p>The taxonomic disposition of <italic><tp:taxon-name><tp:taxon-name-part taxon-name-part-type="genus" reg="Podogrostis">Podogrostis</tp:taxon-name-part></tp:taxon-name></italic> as part of <italic><tp:taxon-name><tp:taxon-name-part taxon-name-part-type="genus" reg="Agrostis">Agrostis</tp:taxon-name-part></tp:taxon-name></italic> or a separate genus has long been an obstacle to transfer of the species to the genus. Now that molecular evidence has confirmed the independence of these two genera (<xref ref-type="bibr" rid="B24">Saarela et al. 2017</xref>; Konstantin Romaschenko unpublished data) for the type species as well as other species from North America, we feel confident that the genus can be expanded based on shared morphological characteristics. The genus is here considered to contain at least ten distinct species (<italic><tp:taxon-name><tp:taxon-name-part taxon-name-part-type="genus" reg="Podagrostis">Podagrostis</tp:taxon-name-part> <tp:taxon-name-part taxon-name-part-type="species" reg="aequivalvis">aequivalvis</tp:taxon-name-part></tp:taxon-name></italic>, <italic><tp:taxon-name><tp:taxon-name-part taxon-name-part-type="genus" reg="Podagrostis">P.</tp:taxon-name-part> <tp:taxon-name-part taxon-name-part-type="species" reg="bacillata">bacillata</tp:taxon-name-part></tp:taxon-name></italic>, <italic><tp:taxon-name><tp:taxon-name-part taxon-name-part-type="genus" reg="Podagrostis">P.</tp:taxon-name-part> <tp:taxon-name-part taxon-name-part-type="species" reg="colombiana">colombiana</tp:taxon-name-part></tp:taxon-name></italic>, <italic><tp:taxon-name><tp:taxon-name-part taxon-name-part-type="genus" reg="Podagrostis">P.</tp:taxon-name-part> <tp:taxon-name-part taxon-name-part-type="species" reg="exserta">exserta</tp:taxon-name-part></tp:taxon-name></italic>, <italic><tp:taxon-name><tp:taxon-name-part taxon-name-part-type="genus" reg="Podagrostis">P.</tp:taxon-name-part> <tp:taxon-name-part taxon-name-part-type="species" reg="humilis">humilis</tp:taxon-name-part></tp:taxon-name></italic>, <italic><tp:taxon-name><tp:taxon-name-part taxon-name-part-type="genus" reg="Podagrostis">P.</tp:taxon-name-part> <tp:taxon-name-part taxon-name-part-type="species" reg="liebmannii">liebmannii</tp:taxon-name-part></tp:taxon-name></italic>, <italic><tp:taxon-name><tp:taxon-name-part taxon-name-part-type="genus" reg="Podagrostis">P.</tp:taxon-name-part> <tp:taxon-name-part taxon-name-part-type="species" reg="rosei">rosei</tp:taxon-name-part></tp:taxon-name></italic>, <italic><tp:taxon-name><tp:taxon-name-part taxon-name-part-type="genus" reg="Podagrostis">P.</tp:taxon-name-part> <tp:taxon-name-part taxon-name-part-type="species" reg="sesquiflora">sesquiflora</tp:taxon-name-part></tp:taxon-name></italic>, <italic><tp:taxon-name><tp:taxon-name-part taxon-name-part-type="genus" reg="Podagrostis">P.</tp:taxon-name-part> <tp:taxon-name-part taxon-name-part-type="species" reg="thurberiana">thurberiana</tp:taxon-name-part></tp:taxon-name></italic>, <italic><tp:taxon-name><tp:taxon-name-part taxon-name-part-type="genus" reg="Podagrostis">P.</tp:taxon-name-part> <tp:taxon-name-part taxon-name-part-type="species" reg="trichodes">trichodes</tp:taxon-name-part></tp:taxon-name></italic>). Aside from the characters mentioned in the key above, species of <italic><tp:taxon-name><tp:taxon-name-part taxon-name-part-type="genus" reg="Podagrostis">Podagrostis</tp:taxon-name-part></tp:taxon-name></italic> from Guatemala to NW South America can be easily distinguished from <italic><tp:taxon-name><tp:taxon-name-part taxon-name-part-type="genus" reg="Agrostis">Agrostis</tp:taxon-name-part></tp:taxon-name></italic> species with well-developed paleas by the leaf blades being involute or convolute, while being generally flat in the <italic><tp:taxon-name><tp:taxon-name-part taxon-name-part-type="genus" reg="Agrostis">Agrostis</tp:taxon-name-part></tp:taxon-name></italic> species with well-developed paleas (<italic><tp:taxon-name><tp:taxon-name-part taxon-name-part-type="genus" reg="Agrostis">A.</tp:taxon-name-part> <tp:taxon-name-part taxon-name-part-type="species" reg="capillaris">capillaris</tp:taxon-name-part></tp:taxon-name></italic> generally has basal blades involute and culm blades flat). Further distinction of <italic><tp:taxon-name><tp:taxon-name-part taxon-name-part-type="genus" reg="Podagrostis">P.</tp:taxon-name-part> <tp:taxon-name-part taxon-name-part-type="species" reg="exserta">exserta</tp:taxon-name-part></tp:taxon-name></italic> and <italic><tp:taxon-name><tp:taxon-name-part taxon-name-part-type="genus" reg="Podagrostis">P.</tp:taxon-name-part> <tp:taxon-name-part taxon-name-part-type="species" reg="trichodes">trichodes</tp:taxon-name-part></tp:taxon-name></italic> from other species of <italic><tp:taxon-name><tp:taxon-name-part taxon-name-part-type="genus" reg="Agrostis">Agrostis</tp:taxon-name-part></tp:taxon-name></italic> with well-developed paleas in Guatemala and NW South America can be made by the very short panicles, usually &lt; 5 cm long, versus panicles &gt; 5 cm long in the latter.</p><p>In high-elevation Guatemala and páramos of Central and NW South America, species are known to only have a densely tufted or tussock-forming habit with intravaginal innovations. A loosely tufted habit and extravaginal innovations, that often leads to a rhizomatous or subrhizomatous habit, is only found in species from Mexico (<italic><tp:taxon-name><tp:taxon-name-part taxon-name-part-type="genus" reg="Podagrostis">P.</tp:taxon-name-part> <tp:taxon-name-part taxon-name-part-type="species" reg="liebmannii">liebmannii</tp:taxon-name-part></tp:taxon-name></italic>, <italic><tp:taxon-name><tp:taxon-name-part taxon-name-part-type="genus" reg="Podagrostis">P.</tp:taxon-name-part> <tp:taxon-name-part taxon-name-part-type="species" reg="rosei">rosei</tp:taxon-name-part></tp:taxon-name></italic>), the USA and Canada (<italic><tp:taxon-name><tp:taxon-name-part taxon-name-part-type="genus" reg="Podagrostis">P.</tp:taxon-name-part> <tp:taxon-name-part taxon-name-part-type="species" reg="aequivalvis">aequivalvis</tp:taxon-name-part></tp:taxon-name></italic>, <italic><tp:taxon-name><tp:taxon-name-part taxon-name-part-type="genus" reg="Podagrostis">P.</tp:taxon-name-part> <tp:taxon-name-part taxon-name-part-type="species" reg="thurberiana">thurberiana</tp:taxon-name-part></tp:taxon-name></italic>) and from Chile and Argentina (<italic><tp:taxon-name><tp:taxon-name-part taxon-name-part-type="genus" reg="Podagrostis">P.</tp:taxon-name-part> <tp:taxon-name-part taxon-name-part-type="species" reg="sesquiflora">sesquiflora</tp:taxon-name-part></tp:taxon-name></italic>).</p><p><italic><tp:taxon-name><tp:taxon-name-part taxon-name-part-type="genus" reg="Calamagrostis">Calamagrostis</tp:taxon-name-part> <tp:taxon-name-part taxon-name-part-type="species" reg="meridensis">meridensis</tp:taxon-name-part></tp:taxon-name></italic> (Luces) Briceño, a species from Venezuelan páramos that is stated to have a rhizomatous habit (<xref ref-type="bibr" rid="B2">Briceño 2010</xref>) and which <xref ref-type="bibr" rid="B31">Sylvester et al. (2019b)</xref> mentioned may possibly bear affinity to <italic><tp:taxon-name><tp:taxon-name-part taxon-name-part-type="genus" reg="Podagrostis">Podagrostis</tp:taxon-name-part></tp:taxon-name></italic>, does share certain characteristics with <italic><tp:taxon-name><tp:taxon-name-part taxon-name-part-type="genus" reg="Podagrostis">P.</tp:taxon-name-part> <tp:taxon-name-part taxon-name-part-type="species" reg="sesquiflora">sesquiflora</tp:taxon-name-part></tp:taxon-name></italic>, such as the flat leaf blades and callus and rachilla apex with short hairs. However, stipitate florets and certain spikelets with a second, albeit reduced, floret at the end of the rachilla prolongation (<xref ref-type="bibr" rid="B2">Briceño 2010</xref>; Sylvester pers. observation) suggests this species more likely belongs in <italic><tp:taxon-name><tp:taxon-name-part taxon-name-part-type="genus" reg="Deschampsia">Deschampsia</tp:taxon-name-part></tp:taxon-name></italic> P. Beauv. The generic placement of <italic><tp:taxon-name><tp:taxon-name-part taxon-name-part-type="genus" reg="Calamagrostis">C.</tp:taxon-name-part> <tp:taxon-name-part taxon-name-part-type="species" reg="meridensis">meridensis</tp:taxon-name-part></tp:taxon-name></italic> needs to be confirmed with molecular data.</p></tp:treatment-sec><ref-list><ref id="B11"><mixed-citation xmlns:xlink="http://www.w3.org/1999/xlink" xlink:type="simple"><person-group><name name-style="western"><surname>Hitchcock</surname><given-names>AS</given-names></name></person-group> (<year>1920</year>) The genera of grasses of the United States. United States Department of Agriculture Bulletin (1915–23) 772: 1–302.</mixed-citation></ref><ref id="B8"><mixed-citation xmlns:xlink="http://www.w3.org/1999/xlink" xlink:type="simple"><person-group><name name-style="western"><surname>Harvey</surname><given-names>MJ</given-names></name></person-group> (<year>2007</year>) <article-title>14.42 <italic><tp:taxon-name><tp:taxon-name-part taxon-name-part-type="genus">Podagrostis</tp:taxon-name-part></tp:taxon-name></italic> (Griseb.) Scribn. &amp; Merr.</article-title> In: <person-group><name name-style="western"><surname>Barkworth</surname><given-names>ME</given-names></name><name name-style="western"><surname>Capels</surname><given-names>KM</given-names></name><name name-style="western"><surname>Long</surname><given-names>S</given-names></name><name name-style="western"><surname>Anderton</surname><given-names>LK</given-names></name><name name-style="western"><surname>Piep</surname><given-names>MB</given-names></name></person-group> (<role>Eds</role>) <issue-title>Flora of North America Volume 24 Magnoliophyta: Commelinidae (in part): Poaceae, part 1.</issue-title><source>Oxford University Press, New York</source>, <fpage>693</fpage>–<lpage>695</lpage>.</mixed-citation></ref><ref id="B23"><mixed-citation xmlns:xlink="http://www.w3.org/1999/xlink" xlink:type="simple"><person-group><name name-style="western"><surname>Rúgolo de Agrasar</surname><given-names>ZE</given-names></name></person-group> (<year>2012</year>) <article-title><tp:taxon-name><tp:taxon-name-part taxon-name-part-type="genus">Podagrostis</tp:taxon-name-part></tp:taxon-name> (Griseb.) Scribn. &amp; Merr.</article-title> In: <person-group><name name-style="western"><surname>Zuloaga</surname><given-names>FO</given-names></name><name name-style="western"><surname>Rúgolo de Agrasar</surname><given-names>ZE</given-names></name><name name-style="western"><surname>Antón</surname><given-names>AM</given-names></name></person-group> (<role>Eds</role>) <issue-title>Flora Argentina: Poaceae: Pooideae 3(2).</issue-title><source>IBODA-IMBIV, CONICET, Buenos Aires</source>, <fpage>339</fpage>–<lpage>340</lpage>.</mixed-citation></ref><ref id="B24"><mixed-citation xmlns:xlink="http://www.w3.org/1999/xlink" xlink:type="simple"><person-group><name name-style="western"><surname>Saarela</surname><given-names>JM</given-names></name><name name-style="western"><surname>Bull</surname><given-names>RD</given-names></name><name name-style="western"><surname>Paradis</surname><given-names>M</given-names></name><name name-style="western"><surname>Ebata</surname><given-names>SN</given-names></name><name name-style="western"><surname>Peterson</surname><given-names>PM</given-names></name><name name-style="western"><surname>Soreng</surname><given-names>RJ</given-names></name><name name-style="western"><surname>Paszko</surname><given-names>B</given-names></name></person-group> (<year>2017</year>) <article-title>Molecular phylogenetics of cool-season grasses in the subtribes <tp:taxon-name><tp:taxon-name-part taxon-name-part-type="subtribe">Agrostidinae</tp:taxon-name-part></tp:taxon-name>, <tp:taxon-name><tp:taxon-name-part taxon-name-part-type="subtribe">Anthoxanthinae</tp:taxon-name-part></tp:taxon-name>, <tp:taxon-name><tp:taxon-name-part taxon-name-part-type="subtribe">Aveninae</tp:taxon-name-part></tp:taxon-name>, <tp:taxon-name><tp:taxon-name-part taxon-name-part-type="subtribe">Brizinae</tp:taxon-name-part></tp:taxon-name>, <tp:taxon-name><tp:taxon-name-part taxon-name-part-type="subtribe">Calothecinae</tp:taxon-name-part></tp:taxon-name>, <tp:taxon-name><tp:taxon-name-part taxon-name-part-type="subtribe">Koeleriinae</tp:taxon-name-part></tp:taxon-name> and <tp:taxon-name><tp:taxon-name-part taxon-name-part-type="subtribe">Phalaridinae</tp:taxon-name-part></tp:taxon-name> (<tp:taxon-name><tp:taxon-name-part taxon-name-part-type="family">Poaceae</tp:taxon-name-part></tp:taxon-name>, <tp:taxon-name><tp:taxon-name-part taxon-name-part-type="subfamily">Pooideae</tp:taxon-name-part></tp:taxon-name>, <tp:taxon-name><tp:taxon-name-part taxon-name-part-type="tribe">Poeae</tp:taxon-name-part></tp:taxon-name>, <tp:taxon-name><tp:taxon-name-part taxon-name-part-type="tribe">Poeae</tp:taxon-name-part></tp:taxon-name> chloroplast group 1).</article-title><source>PhytoKeys</source><volume>87</volume>: <fpage>1</fpage>–<lpage>139</lpage>. <ext-link xlink:type="simple" ext-link-type="doi" xlink:href="10.3897/phytokeys.87.12774.figure10">https://doi.org/10.3897/phytokeys.87.12774.figure10</ext-link></mixed-citation></ref><ref id="B2"><mixed-citation xmlns:xlink="http://www.w3.org/1999/xlink" xlink:type="simple"><person-group><name name-style="western"><surname>Briceño</surname><given-names>B</given-names></name></person-group> (<year>2010</year>) <article-title>Capitulo XXI Familia <tp:taxon-name><tp:taxon-name-part taxon-name-part-type="family">Poaceae</tp:taxon-name-part></tp:taxon-name> (R.Br.) Barnhart (<tp:taxon-name><tp:taxon-name-part taxon-name-part-type="family">Gramineae</tp:taxon-name-part></tp:taxon-name>).</article-title> In: <person-group><name name-style="western"><surname>Morillo</surname><given-names>GN</given-names></name><name name-style="western"><surname>Briceño</surname><given-names>B</given-names></name><name name-style="western"><surname>Silva</surname><given-names>JF</given-names></name></person-group> (<role>Eds</role>) <issue-title>Botánica y Ecología de las Monocotiledóneas de los Páramos en Venezuela, vol.</issue-title><source>2. Centro Editorial Litoramma C. A., Merida</source>, <fpage>599</fpage>–<lpage>711</lpage>.</mixed-citation></ref><ref id="B31"><mixed-citation xmlns:xlink="http://www.w3.org/1999/xlink" xlink:type="simple"><person-group><name name-style="western"><surname>Sylvester</surname><given-names>SP</given-names></name><name name-style="western"><surname>Soreng</surname><given-names>RJ</given-names></name><name name-style="western"><surname>Bravo-Pedraza</surname><given-names>WJ</given-names></name><name name-style="western"><surname>Cuta-Alarcon</surname><given-names>LE</given-names></name><name name-style="western"><surname>Giraldo-Cañas</surname><given-names>D</given-names></name><name name-style="western"><surname>Aguilar-Cano</surname><given-names>J</given-names></name><name name-style="western"><surname>Peterson</surname><given-names>PM</given-names></name></person-group> (<year>2019b</year>) <article-title>Páramo <italic><tp:taxon-name><tp:taxon-name-part taxon-name-part-type="genus">Calamagrostis</tp:taxon-name-part></tp:taxon-name></italic> s.l. (<tp:taxon-name><tp:taxon-name-part taxon-name-part-type="family">Poaceae</tp:taxon-name-part></tp:taxon-name>): An updated list and key to the species known or likely to occur in páramos of NW South America and southern Central America including two new species, one new variety, and five new records for Colombia.</article-title><source>PhytoKeys</source><volume>122</volume>: <fpage>29</fpage>–<lpage>78</lpage>. <ext-link xlink:type="simple" ext-link-type="doi" xlink:href="10.3897/phytokeys.122.33032">https://doi.org/10.3897/phytokeys.122.33032</ext-link></mixed-citation></ref></ref-list></tp:taxon-treatment>
