# Supplementary material for: New combinations and updated descriptions in Podagrostis (Agrostidinae, Poaceae) from the Neotropics and Mexico
Source: PhytoKeys. 2020 May 26;148:21–50. doi: 10.3897/phytokeys.148.50042 (PMC7266835; doi:10.3897/phytokeys.148.50042)
Supplement: XML Treatment for Podagrostis exserta [file phytokeys.148.50042-treatment3.xml]

<!DOCTYPE tp:taxon-treatment
  PUBLIC "-//TaxonX//DTD Taxonomic Treatment Publishing DTD v0 20100105//EN" "tax-treatment-NSO.dtd">
<tp:taxon-treatment xmlns:tp="http://www.plazi.org/taxpub"><tp:treatment-meta><kwd-group><label>Taxon classification</label><kwd><named-content xmlns:xlink="http://www.w3.org/1999/xlink" content-type="kingdom">Plantae</named-content></kwd><kwd><named-content xmlns:xlink="http://www.w3.org/1999/xlink" content-type="order">Poales</named-content></kwd><kwd><named-content xmlns:xlink="http://www.w3.org/1999/xlink" content-type="family">Poaceae</named-content></kwd></kwd-group><mixed-citation publication-type="journal"><person-group><name><surname>Sylvester</surname><given-names>Steven P.</given-names></name><name><surname>Peterson</surname><given-names>Paul M.</given-names></name><name><surname>Romaschenko</surname><given-names>Konstantin</given-names></name><name><surname>Bravo-Pedraza</surname><given-names>William J.</given-names></name><name><surname>Cuta-Alarcon</surname><given-names>Lia E.</given-names></name><name><surname>Soreng</surname><given-names>Robert J.</given-names></name></person-group><article-title>New combinations and updated descriptions in <italic><tp:taxon-name><tp:taxon-name-part taxon-name-part-type="genus" reg="Podagrostis">Podagrostis</tp:taxon-name-part></tp:taxon-name></italic> (<tp:taxon-name><tp:taxon-name-part taxon-name-part-type="subtribe">Agrostidinae</tp:taxon-name-part></tp:taxon-name>, <tp:taxon-name><tp:taxon-name-part taxon-name-part-type="family">Poaceae</tp:taxon-name-part></tp:taxon-name>) from the Neotropics and Mexico</article-title><source>PhytoKeys</source><day>26</day><month>5</month><year>2020</year><volume>148</volume><fpage>21</fpage><lpage>50</lpage><pub-id pub-id-type="doi">10.3897/phytokeys.148.50042</pub-id></mixed-citation></tp:treatment-meta><tp:nomenclature><tp:taxon-name><object-id xmlns:xlink="http://www.w3.org/1999/xlink" content-type="arpha" xlink:type="simple">A459F446-99CC-53FB-8BF8-DDFD1C2F21CF</object-id>
              <tp:taxon-name-part taxon-name-part-type="genus" reg="Podagrostis">Podagrostis</tp:taxon-name-part>
              <tp:taxon-name-part taxon-name-part-type="species" reg="exserta">exserta</tp:taxon-name-part>
              <object-id xmlns:xlink="http://www.w3.org/1999/xlink" content-type="ipni" xlink:type="simple">urn:lsid:ipni.org:names:77209700-1</object-id>
            </tp:taxon-name><tp:taxon-authority>(Swallen) Sylvester &amp; Soreng</tp:taxon-authority><tp:taxon-status xmlns:xlink="http://www.w3.org/1999/xlink" xlink:type="simple">comb. nov.</tp:taxon-status><xref ref-type="fig" rid="F2">Fig. 2</xref><tp:nomenclature-citation-list><tp:nomenclature-citation><tp:taxon-name>
                  <tp:taxon-name-part taxon-name-part-type="genus" reg="Agrostis">Agrostis</tp:taxon-name-part> <tp:taxon-name-part taxon-name-part-type="species" reg="exserta">exserta</tp:taxon-name-part></tp:taxon-name><comment>Swallen, Contr. U.S. Natl. Herb. 29(9): 404. 1950.</comment></tp:nomenclature-citation></tp:nomenclature-citation-list></tp:nomenclature><tp:treatment-sec sec-type="material" id="SECID0EV1BG"><title>Type.</title><p>Guatemala. Dept. Huehuetenango: collected in alpine area, vicinity of Tojquia, Sierra de los Cuchumatanes, 3700 m alt., 5 Aug. 1942, J.A. Steyermark 50119 (<bold><italic>holotype</italic></bold>: US (US00131747 [not seen]); <bold><italic>isotype</italic></bold>: US (US00131748 [not seen])).</p><fig id="F2" position="float" orientation="portrait"><object-id xmlns:xlink="http://www.w3.org/1999/xlink" content-type="doi" xlink:type="simple">10.3897/phytokeys.148.50042.figure2</object-id><object-id xmlns:xlink="http://www.w3.org/1999/xlink" content-type="arpha" xlink:type="simple">A85A2B5A-E811-538A-8B86-E3337E145DF9</object-id><label>Figure 2.</label><caption><p><italic><tp:taxon-name><tp:taxon-name-part taxon-name-part-type="genus" reg="Podagrostis">Podagrostis</tp:taxon-name-part> <tp:taxon-name-part taxon-name-part-type="species" reg="exserta">exserta</tp:taxon-name-part></tp:taxon-name></italic>. <bold>A</bold> Whole plant <bold>B</bold> Spikelets, the upper glume of the left-hand spikelet has been removed to reveal the rachilla prolongation (indicated with a red arrow) <bold>C</bold> leaf blade adaxial view, showing scabers on the adaxial surface and smooth abaxial surface of the leaf blade. <bold>A</bold> Digitized image of specimen J.H. Beaman 3873 (US01247246) courtesy of United States National Herbarium (US) <bold>B, C</bold> images of specimen G.L. Webster 11826 (US3336153).</p></caption><graphic xmlns:xlink="http://www.w3.org/1999/xlink" xlink:href="phytokeys-148-021-g002.jpg" position="float" orientation="portrait" xlink:type="simple" id="oo_413783.jpg"><uri content-type="original_file" xlink:type="simple">https://binary.pensoft.net/fig/413783</uri></graphic></fig></tp:treatment-sec><tp:treatment-sec sec-type="description" id="SECID0ED3BG"><title>Description.</title><p><bold><italic><tp:taxon-name><tp:taxon-name-part taxon-name-part-type="genus" reg="Tufted">Tufted</tp:taxon-name-part> <tp:taxon-name-part taxon-name-part-type="species" reg="perennial">perennial</tp:taxon-name-part></tp:taxon-name></italic></bold> forming short dense tufts, with the basal mats reaching c. 3–6 cm tall and inflorescences usually well-exserted from the basal foliage. <bold><italic>Tillers</italic></bold> intravaginal. <bold><italic>Culms</italic></bold> 5–15(–30) cm tall, erect, simple, delicate; <bold><italic>nodes and internodes</italic></bold> terete, smooth, nodes usually hidden in the sheaths with 0(–1) nodes exposed at flowering, uppermost internode usually &lt; 1 cm long (to 4 cm long in Steyermark 50216), usually not longer than the sheath. <bold><italic>Leaves</italic></bold> generally basal; <bold><italic>sheaths</italic></bold> terete, glabrous, smooth; flag sheath 2–5.6 cm long; basal sheaths 0.5–1.5 cm long, striate, becoming fibrous; <bold><italic>ligules</italic></bold> 0.8–2(–2.5) mm long, membranaceous, slightly to usually strongly decurrent with the sheath; upper culm ligules acute with a obtuse to truncate apex, usually slightly erose towards the apex; ligules of tillers similar to those of the culm; <bold><italic>blades</italic></bold> 1–4(–5.5) cm long, 0.3–0.4(–0.6) mm wide in diameter, involute or convolute, acicular to capillaceous and filiform, usually curved, abaxial surfaces glabrous, smooth, adaxial surfaces glabrous, lightly to usually densely scabrous with scabers usually short, less often long and robust, edges smooth to lightly scabrous with very short hooks. <bold><italic>Panicles</italic></bold> (1.2–)2–5 × (0.5–)1–2.5 cm, open to slightly congested when young, usually ovoid; <bold><italic>panicle branches</italic></bold> ascendant to patent, branched above the middle, filiform, with spikelets not present near the base, glabrous, smooth, longest branches 0.3–2 cm long; <bold><italic>pedicels</italic></bold> (1–)1.5–5 mm long, usually longer than the length of the spikelets, divaricate, glabrous, smooth. <bold><italic>Spikelets</italic></bold> (1.2–)1.5–2 mm long; <bold><italic>glumes</italic></bold> remaining on the inflorescence at maturity, equal or subequal, the lower usually slightly longer than the upper, subequaling the length of the floret or slightly longer, oblong–lanceolate, slightly keeled, apex broadly acute, glabrous, keels lightly scaberulous just in the distal 1/3, surfaces smooth; lower glume 1- or 3-veined; upper glume 1- or 3-veined; <bold><italic>lemmas</italic></bold> (1.1–)1.4–1.6 mm long, glabrous, smooth, faintly to strongly 5-veined, apex obtuse, awn lacking or to 0.5 mm long, straight, inserted medially or in the upper 1/3; <bold><italic>paleas</italic></bold> 0.9–1.3 mm long, notable, usually reaching from ¾ to subequaling the lemma, infrequently reaching 2/3 the length of the lemma, keels usually obscure, smooth, apex bifid and erose; <bold><italic>rachilla</italic></bold> 0.3–0.5 mm long, prolonged from the base of the floret (sometimes lacking in a small number of spikelets within the inflorescence), glabrous, smooth or scabrous. <bold><italic>Calluses</italic></bold> 0.1–0.2 mm long, slightly elongated, glabrous, smooth. <bold><italic>Flowers; lodicules</italic></bold> c. 0.5 mm long, lanceolate with acute apices, not lobed; <bold>anthers</bold> 3 in number, 0.7–1.1 mm long. <bold><italic>Caryopses</italic></bold> not seen. 2<italic>n</italic>= unknown.</p></tp:treatment-sec><tp:treatment-sec sec-type="distribution" id="SECID0E25BG"><title>Distribution and ecology.</title><p>Guatemala, endemic. Grows in alpine grasslands on volcanic soils, 2900–3700 m.</p></tp:treatment-sec><tp:treatment-sec sec-type="material" id="SECID0EA6BG"><title>Additional specimens examined.</title><p>Guatemala. <bold>Huehuetenango</bold>: Sierra de los Cuchumatanes, alpine areas in vicinity of Tunima, 3400–3500 m alt., 7 July 1942, J.A. Steyermark 48321 (US1914763; US2208640); Sierra de los Cuchumatanes, between Tojiah and Chemal at km 319.5 on Ruta Nacional 9N, 3380 m alt., 31 July 1960, J.H. Beaman 3873 (US01247246); Sierra de los Cuchumatanes, between Tojquia and Caxin bluff, summit of Sierra de los Cuchumatanes, 3700 m alt., 6 Aug. 1942, J.A. Steyermark 50216 (US2181354). <bold>Solola</bold>: Woods 11 miles SE of Totonicapan, 3200 m alt., 27 June 1962, G.L. Webster 11826 (US3336153). <bold>Totonicapan</bold>: Desconsuelo, potrero natual, 3100 m alt., Aug. 1954, M. de Koninck 201 (US2153266); On the Tecum Uman Ridge at km 154 on Ruta Nacional No. 1, ca. 20km east of Totonicapan, 3340 m alt., 13 Aug. 1960, J.H. Beaman 4154 (US2381726).</p></tp:treatment-sec><tp:treatment-sec sec-type="notes" id="SECID0EM6BG"><title>Notes.</title><p>Similar in general habit to <italic><tp:taxon-name><tp:taxon-name-part taxon-name-part-type="genus" reg="Podagrostis">P.</tp:taxon-name-part> <tp:taxon-name-part taxon-name-part-type="species" reg="trichodes">trichodes</tp:taxon-name-part></tp:taxon-name></italic> (see notes under this species for how to distinguish them). <italic><tp:taxon-name><tp:taxon-name-part taxon-name-part-type="genus" reg="Podagrostis">Podagrostis</tp:taxon-name-part> <tp:taxon-name-part taxon-name-part-type="species" reg="bacillata">bacillata</tp:taxon-name-part></tp:taxon-name></italic> also has smooth panicle branches and pedicels and bears very similar spikelet characteristics to <italic><tp:taxon-name><tp:taxon-name-part taxon-name-part-type="genus" reg="Podagrostis">P.</tp:taxon-name-part> <tp:taxon-name-part taxon-name-part-type="species" reg="exserta">exserta</tp:taxon-name-part></tp:taxon-name></italic>, with both having spikelets usually measuring &gt; 1.5 mm long, with smooth glumes apart from the keel being lightly scaberulous, and smooth lemmas. <italic><tp:taxon-name><tp:taxon-name-part taxon-name-part-type="genus" reg="Podagrostis">Podagrostis</tp:taxon-name-part> <tp:taxon-name-part taxon-name-part-type="species" reg="bacillata">bacillata</tp:taxon-name-part></tp:taxon-name></italic> can be distinguished from <italic><tp:taxon-name><tp:taxon-name-part taxon-name-part-type="genus" reg="Podagrostis">P.</tp:taxon-name-part> <tp:taxon-name-part taxon-name-part-type="species" reg="exserta">exserta</tp:taxon-name-part></tp:taxon-name></italic> principally by the culms having at least one visible elongated internode, 4–13 cm long, with usually at least one node exserted from the sheaths (vs. usually no visible elongated internodes or nodes, with the distalmost internode usually &lt; 1 cm long in <italic><tp:taxon-name><tp:taxon-name-part taxon-name-part-type="genus" reg="Podagrostis">P.</tp:taxon-name-part> <tp:taxon-name-part taxon-name-part-type="species" reg="exserta">exserta</tp:taxon-name-part></tp:taxon-name></italic>), leaf blade abaxial surface lightly to usually densely scabrous (vs. smooth in <italic><tp:taxon-name><tp:taxon-name-part taxon-name-part-type="genus" reg="Podagrostis">P.</tp:taxon-name-part> <tp:taxon-name-part taxon-name-part-type="species" reg="exserta">exserta</tp:taxon-name-part></tp:taxon-name></italic>), leaf blades usually longer, 2–15 cm long, forming a basal mat reaching c. 6–17 cm tall (vs. usually &lt; 4 cm long, forming a basal mat reaching c. 3–6 cm tall in <italic><tp:taxon-name><tp:taxon-name-part taxon-name-part-type="genus" reg="Podagrostis">P.</tp:taxon-name-part> <tp:taxon-name-part taxon-name-part-type="species" reg="exserta">exserta</tp:taxon-name-part></tp:taxon-name></italic>), ligules 1.7–4.3 mm long (vs. 0.8–2.5 mm long in <italic><tp:taxon-name><tp:taxon-name-part taxon-name-part-type="genus" reg="Podagrostis">P.</tp:taxon-name-part> <tp:taxon-name-part taxon-name-part-type="species" reg="exserta">exserta</tp:taxon-name-part></tp:taxon-name></italic>), and a rachilla prolongation 0.3–1.4 mm long (vs. 0.3–0.5 mm long in <italic><tp:taxon-name><tp:taxon-name-part taxon-name-part-type="genus" reg="Podagrostis">P.</tp:taxon-name-part> <tp:taxon-name-part taxon-name-part-type="species" reg="exserta">exserta</tp:taxon-name-part></tp:taxon-name></italic>), (also see notes under <italic><tp:taxon-name><tp:taxon-name-part taxon-name-part-type="genus" reg="Podagrostis">P.</tp:taxon-name-part> <tp:taxon-name-part taxon-name-part-type="species" reg="bacillata">bacillata</tp:taxon-name-part></tp:taxon-name></italic>). However, one specimen (Steyermark 50216) did have a moderately long internode at c. 4 cm long, as well as slightly longer leaf blades to 5.5 cm long, but could be differentiated based on the short ligules, &lt; 1.4 mm long, short panicles &lt; 3 cm long, and, crucially, the leaf blade abaxial surface being smooth, with scabers only present on the adaxial surface.</p><p>The possible affinity of <italic><tp:taxon-name><tp:taxon-name-part taxon-name-part-type="genus" reg="Agrostis">A.</tp:taxon-name-part> <tp:taxon-name-part taxon-name-part-type="species" reg="exserta">exserta</tp:taxon-name-part></tp:taxon-name></italic> to <italic><tp:taxon-name><tp:taxon-name-part taxon-name-part-type="genus" reg="Podagrostis">Podagrostis</tp:taxon-name-part></tp:taxon-name></italic> was mentioned previously (<xref ref-type="bibr" rid="B21">Pohl and Davidse 1994</xref>; <xref ref-type="bibr" rid="B2">Briceño 2010</xref>), with <xref ref-type="bibr" rid="B21">Pohl and Davidse (1994)</xref> recommending transfer of <italic><tp:taxon-name><tp:taxon-name-part taxon-name-part-type="genus" reg="Agrostis">A.</tp:taxon-name-part> <tp:taxon-name-part taxon-name-part-type="species" reg="exserta">exserta</tp:taxon-name-part></tp:taxon-name></italic> to <italic><tp:taxon-name><tp:taxon-name-part taxon-name-part-type="genus" reg="Podagrostis">Podagrostis</tp:taxon-name-part></tp:taxon-name></italic>. Despite repeated efforts by different researchers (e.g. P. Barbera, Y. Herrera, P.M. Peterson, J. R Reichman, K. Romaschenko, L.S. Watrud, pers. comm.) to sequence leaf samples from herbarium specimens of this species, none have been successful to date largely due to the available specimens having mostly aged, brownish leaves. This may be a characteristic of the species in general, with only new fresh shoots being found very early in the growing season and becoming brown at maturity. Successful molecular sampling of this species is necessary.</p></tp:treatment-sec><ref-list><ref id="B21"><mixed-citation xmlns:xlink="http://www.w3.org/1999/xlink" xlink:type="simple"><person-group><name name-style="western"><surname>Pohl</surname><given-names>RW</given-names></name><name name-style="western"><surname>Davidse</surname><given-names>G</given-names></name></person-group> (<year>1994</year>) <article-title>46. <italic><tp:taxon-name><tp:taxon-name-part taxon-name-part-type="genus">Agrostis</tp:taxon-name-part></tp:taxon-name></italic> L.</article-title> In: <person-group><name name-style="western"><surname>Davidse</surname><given-names>G</given-names></name><name name-style="western"><surname>Sousa</surname><given-names>M</given-names></name><name name-style="western"><surname>Sánchez</surname><given-names>MS</given-names></name><name name-style="western"><surname>Chater</surname><given-names>AO</given-names></name></person-group> (<role>Eds</role>) <issue-title>Flora Mesoamericana, vol 6 Alismataceae a Cyperaceae.</issue-title><source>Universidad Nacional Autónoma de México, México, D. F.</source>, <fpage>237</fpage>–<lpage>240</lpage>.</mixed-citation></ref><ref id="B2"><mixed-citation xmlns:xlink="http://www.w3.org/1999/xlink" xlink:type="simple"><person-group><name name-style="western"><surname>Briceño</surname><given-names>B</given-names></name></person-group> (<year>2010</year>) <article-title>Capitulo XXI Familia <tp:taxon-name><tp:taxon-name-part taxon-name-part-type="family">Poaceae</tp:taxon-name-part></tp:taxon-name> (R.Br.) Barnhart (<tp:taxon-name><tp:taxon-name-part taxon-name-part-type="family">Gramineae</tp:taxon-name-part></tp:taxon-name>).</article-title> In: <person-group><name name-style="western"><surname>Morillo</surname><given-names>GN</given-names></name><name name-style="western"><surname>Briceño</surname><given-names>B</given-names></name><name name-style="western"><surname>Silva</surname><given-names>JF</given-names></name></person-group> (<role>Eds</role>) <issue-title>Botánica y Ecología de las Monocotiledóneas de los Páramos en Venezuela, vol.</issue-title><source>2. Centro Editorial Litoramma C. A., Merida</source>, <fpage>599</fpage>–<lpage>711</lpage>.</mixed-citation></ref></ref-list></tp:taxon-treatment>
