# Supplementary material for: New combinations and updated descriptions in Podagrostis (Agrostidinae, Poaceae) from the Neotropics and Mexico
Source: PhytoKeys. 2020 May 26;148:21–50. doi: 10.3897/phytokeys.148.50042 (PMC7266835; doi:10.3897/phytokeys.148.50042)
Supplement: XML Treatment for Podagrostis liebmannii [file phytokeys.148.50042-treatment4.xml]

<!DOCTYPE tp:taxon-treatment
  PUBLIC "-//TaxonX//DTD Taxonomic Treatment Publishing DTD v0 20100105//EN" "tax-treatment-NSO.dtd">
<tp:taxon-treatment xmlns:tp="http://www.plazi.org/taxpub"><tp:treatment-meta><kwd-group><label>Taxon classification</label><kwd><named-content xmlns:xlink="http://www.w3.org/1999/xlink" content-type="kingdom">Plantae</named-content></kwd><kwd><named-content xmlns:xlink="http://www.w3.org/1999/xlink" content-type="order">Poales</named-content></kwd><kwd><named-content xmlns:xlink="http://www.w3.org/1999/xlink" content-type="family">Poaceae</named-content></kwd></kwd-group><mixed-citation publication-type="journal"><person-group><name><surname>Sylvester</surname><given-names>Steven P.</given-names></name><name><surname>Peterson</surname><given-names>Paul M.</given-names></name><name><surname>Romaschenko</surname><given-names>Konstantin</given-names></name><name><surname>Bravo-Pedraza</surname><given-names>William J.</given-names></name><name><surname>Cuta-Alarcon</surname><given-names>Lia E.</given-names></name><name><surname>Soreng</surname><given-names>Robert J.</given-names></name></person-group><article-title>New combinations and updated descriptions in <italic><tp:taxon-name><tp:taxon-name-part taxon-name-part-type="genus" reg="Podagrostis">Podagrostis</tp:taxon-name-part></tp:taxon-name></italic> (<tp:taxon-name><tp:taxon-name-part taxon-name-part-type="subtribe">Agrostidinae</tp:taxon-name-part></tp:taxon-name>, <tp:taxon-name><tp:taxon-name-part taxon-name-part-type="family">Poaceae</tp:taxon-name-part></tp:taxon-name>) from the Neotropics and Mexico</article-title><source>PhytoKeys</source><day>26</day><month>5</month><year>2020</year><volume>148</volume><fpage>21</fpage><lpage>50</lpage><pub-id pub-id-type="doi">10.3897/phytokeys.148.50042</pub-id></mixed-citation></tp:treatment-meta><tp:nomenclature><tp:taxon-name><object-id xmlns:xlink="http://www.w3.org/1999/xlink" content-type="arpha" xlink:type="simple">1819DFBE-DDA2-5CD8-BEF5-C4583457B9CE</object-id>
              <tp:taxon-name-part taxon-name-part-type="genus" reg="Podagrostis">Podagrostis</tp:taxon-name-part>
              <tp:taxon-name-part taxon-name-part-type="species" reg="liebmannii">liebmannii</tp:taxon-name-part>
              <object-id xmlns:xlink="http://www.w3.org/1999/xlink" content-type="ipni" xlink:type="simple">urn:lsid:ipni.org:names:77209701-1</object-id>
            </tp:taxon-name><tp:taxon-authority>(E. Fourn.) Sylvester &amp; Soreng</tp:taxon-authority><tp:taxon-status xmlns:xlink="http://www.w3.org/1999/xlink" xlink:type="simple">comb. nov.</tp:taxon-status><xref ref-type="fig" rid="F3">Fig. 3</xref><tp:nomenclature-citation-list><tp:nomenclature-citation><tp:taxon-name>
                  <tp:taxon-name-part taxon-name-part-type="genus" reg="Agrostis">Agrostis</tp:taxon-name-part> <tp:taxon-name-part taxon-name-part-type="species" reg="liebmannii">liebmannii</tp:taxon-name-part></tp:taxon-name><comment>(E. Fourn.) Hitchc., N. Amer. Fl. 17(7): 519. 1937. <tp:taxon-name><tp:taxon-name-part taxon-name-part-type="genus" reg="Apera">Apera</tp:taxon-name-part> <tp:taxon-name-part taxon-name-part-type="species" reg="liebmannii">liebmannii</tp:taxon-name-part></tp:taxon-name> E. Fourn., Mexic. Pl. 2: 97. 1886.</comment></tp:nomenclature-citation></tp:nomenclature-citation-list></tp:nomenclature><tp:treatment-sec sec-type="material" id="SECID0EDHAI"><title>Type.</title><p>Mexico. [<bold>Veracruz</bold>:] Orizaba, M. Botteri 93 in part (<bold><italic>lectotype</italic></bold>, designated here: P (P00740547 [image!]); isolectotypes: MSC fragm. ex P; <bold><italic>epitype</italic></bold>, designated here: Mexico. [<bold>Puebla</bold>:] Chinantla, May 1841, F.M. Liebmann s.n. “<tp:taxon-name><tp:taxon-name-part taxon-name-part-type="kingdom">Plantae</tp:taxon-name-part></tp:taxon-name> mexicanae Liebmann #12591” {handwritten on label} (US (US00595641!)). <bold><italic>Syntype</italic></bold>: Mexico. [<bold>Puebla</bold>:] Museum Botanicum Hauniense | <tp:taxon-name><tp:taxon-name-part taxon-name-part-type="kingdom">Plantae</tp:taxon-name-part></tp:taxon-name> mexicanae Liebmann | 1841–43 {printed label}, <tp:taxon-name><tp:taxon-name-part taxon-name-part-type="family">Gramineae</tp:taxon-name-part></tp:taxon-name> N. 710 | <italic><tp:taxon-name><tp:taxon-name-part taxon-name-part-type="genus" reg="Apera">Apera</tp:taxon-name-part> <tp:taxon-name-part taxon-name-part-type="species" reg="liebmannii">liebmannii</tp:taxon-name-part></tp:taxon-name></italic> Fourn. | [determ.] Fournier | Chinantla. May 1841, {handwritten on label} (NY (NY00345814 [image!]), US [not seen]).</p><fig id="F3" position="float" orientation="portrait"><object-id xmlns:xlink="http://www.w3.org/1999/xlink" content-type="doi" xlink:type="simple">10.3897/phytokeys.148.50042.figure3</object-id><object-id xmlns:xlink="http://www.w3.org/1999/xlink" content-type="arpha" xlink:type="simple">AAACA35C-A8FD-5BB6-ACB7-4856021BE99A</object-id><label>Figure 3.</label><caption><p><italic><tp:taxon-name><tp:taxon-name-part taxon-name-part-type="genus" reg="Podagrostis">Podagrostis</tp:taxon-name-part> <tp:taxon-name-part taxon-name-part-type="species" reg="liebmannii">liebmannii</tp:taxon-name-part></tp:taxon-name></italic>. <bold>A</bold> Whole plant <bold>B</bold> ligular area of flag leaf <bold>C</bold> section of inflorescence showing spikelets <bold>D</bold> floret, ventral view, with the rachilla prolongation indicated with a red arrow. Images of epitype specimen Liebmann s.n. (US00595641) courtesy of the United States National Herbarium (US).</p></caption><graphic xmlns:xlink="http://www.w3.org/1999/xlink" xlink:href="phytokeys-148-021-g003.jpg" position="float" orientation="portrait" xlink:type="simple" id="oo_413784.jpg"><uri content-type="original_file" xlink:type="simple">https://binary.pensoft.net/fig/413784</uri></graphic></fig></tp:treatment-sec><tp:treatment-sec sec-type="description" id="SECID0ESJAI"><title>Description.</title><p><bold><italic><tp:taxon-name><tp:taxon-name-part taxon-name-part-type="genus" reg="Tufted">Tufted</tp:taxon-name-part> <tp:taxon-name-part taxon-name-part-type="species" reg="perennial">perennial</tp:taxon-name-part></tp:taxon-name></italic></bold> forming lax tufts, with the basal foliage reaching c. 11 cm tall and inflorescences well-exserted from the basal foliage. <bold><italic>Tillers</italic></bold> extravaginal. <bold><italic>Culms</italic></bold> 35–80 cm tall, erect, simple, delicate; <bold><italic>nodes and internodes</italic></bold> terete, nodes smooth, internodes and segment below the panicle smooth throughout (or smooth proximally and lightly scaberulous towards their apices in Moore 3339), usually with at least 1 or 2 elongated internodes visible, with 1–2 nodes exposed at flowering, uppermost internode c. 5.5–11.2 cm long, longer than the sheath. <bold><italic>Leaves</italic></bold> basal and cauline; <bold><italic>sheaths</italic></bold> terete, glabrous, lower sheaths tending to be smooth, upper sheaths lightly to densely scabrous with short hooks; flag sheath 8–11.5 cm long; basal sheaths 0.5–1 cm long, striate, becoming fibrous, smooth; <bold><italic>ligules</italic></bold> c. 0.5–4 mm long, membranaceous or scareous, usually strongly decurrent with the sheath, abaxially scabrous; upper culm ligules 1.5–4 mm long, obtuse to acute, sometimes slightly erose towards the apex; ligules of tillers shorter to those of the culm, c. 0.5–1 mm long, truncate to acute; <bold><italic>blades</italic></bold> 2–8.6 cm long, (0.5–)1–3.5 mm wide in diameter, flat, flaccid to firm, basal blades sometimes very narrow, abaxial surfaces glabrous, smooth to lightly scabrous, or usually more densely scabrous further up the culm, adaxial surfaces glabrous, smooth to lightly scabrous on the veins, scaberulous further up the culm, edges scaberulous. <bold><italic>Panicles</italic></bold> 7–18 × (1–)2.5–7 cm, open to slightly congested following anthesis, usually ovoid; <bold><italic>panicle branches</italic></bold> ascendant to patent, branched above the middle, filiform, with spikelets not present near the base, smooth, longest branches 2–4.7 cm long; <bold><italic>pedicels</italic></bold> 1.5–5 mm long, usually longer than the length of the spikelets, divaricate, smooth or lightly scaberulous. <bold><italic>Spikelets</italic></bold> (1.8–)2–2.1 mm long; <bold><italic>glumes</italic></bold> remaining on the inflorescence at maturity, equal or subequal, the lower usually slightly longer than the upper, subequaling the length of the floret to 0.4 mm longer, lanceolate, slightly keeled, apices acute, glabrous, keels lightly scaberulous just in the distal 1/3, surfaces smooth; lower glume 1- (or 3-)veined, lateral veins, if present, vestigial; upper glume 1- (or 3-)veined, lateral veins, if present, vestigial; <bold><italic>lemmas</italic></bold> 1.7–2 mm long, glabrous, smooth, strongly 5-veined with excurrent prominent veins, apex broadly acute, awn absent; <bold><italic>paleas</italic></bold> well-developed, 1.4–1.9 mm long, usually reaching from ¾ to subequaling the lemma, keels obscure, smooth, apex bifid and sometimes erose; <bold><italic>rachilla</italic></bold> prolonged from the base of the floret, 0.3–0.5 mm long, glabrous, smooth. <bold><italic>Calluses</italic></bold> not or slightly elongated, 0.05–0.1 mm long, glabrous, smooth. <bold><italic>Flowers; lodicules</italic></bold> c.0.3–0.4 mm long, lanceolate with acuminate apices, not lobed; <bold><italic>anthers</italic></bold> 3 in number, 0.6–1 mm long. <bold><italic>Caryopses</italic></bold> not seen. 2<italic>n</italic>= unknown.</p></tp:treatment-sec><tp:treatment-sec sec-type="distribution" id="SECID0ELMAI"><title>Distribution and ecology.</title><p>Mexico, endemic. The authors have only verified specimens from Hidalgo, Puebla and Veracruz states of central Mexico, with <xref ref-type="bibr" rid="B1">Beetle (1983)</xref>, <xref ref-type="bibr" rid="B4">Dávila et al. (2018)</xref>, and <xref ref-type="bibr" rid="B25">Sánchez-Ken (2019)</xref> mentioning the species to range from Durango state in the north to Oaxaca state in southern Mexico. Found in humid areas of pine and fir forests, <italic><tp:taxon-name><tp:taxon-name-part taxon-name-part-type="genus" reg="Sphagnum">Sphagnum</tp:taxon-name-part></tp:taxon-name></italic> bogs, and by streams, 2100–2300 m (<xref ref-type="bibr" rid="B1">Beetle 1983</xref>).</p></tp:treatment-sec><tp:treatment-sec sec-type="material" id="SECID0EINAI"><title>Other specimens examined.</title><p>Mexico. <bold>Hidalgo</bold>: Distrito Zacualtipan, pine woods and <tp:taxon-name><tp:taxon-name-part taxon-name-part-type="genus" reg="Sphagnum">Sphagnum</tp:taxon-name-part></tp:taxon-name> bogs about 3 miles from Zacualtipan on road to Tianguistengo, 2100 m alt., 4 July 1947, H.E. Moore, Jr. 3339 (US00486609).</p></tp:treatment-sec><tp:treatment-sec sec-type="notes" id="SECID0EWNAI"><title>Notes.</title><p><xref ref-type="bibr" rid="B1">Beetle (1983)</xref> appears to consider <italic><tp:taxon-name><tp:taxon-name-part taxon-name-part-type="genus" reg="Agrostis">Agrostis</tp:taxon-name-part> <tp:taxon-name-part taxon-name-part-type="species" reg="durangensis">durangensis</tp:taxon-name-part></tp:taxon-name></italic> Mez a synonym of <italic><tp:taxon-name><tp:taxon-name-part taxon-name-part-type="genus" reg="Agrostis">A.</tp:taxon-name-part> <tp:taxon-name-part taxon-name-part-type="species" reg="liebmannii">liebmannii</tp:taxon-name-part></tp:taxon-name></italic>, and states <italic><tp:taxon-name><tp:taxon-name-part taxon-name-part-type="genus" reg="Agrostis">A.</tp:taxon-name-part> <tp:taxon-name-part taxon-name-part-type="species" reg="liebmannii">liebmannii</tp:taxon-name-part></tp:taxon-name></italic> to be distributed as far north as Durango state based on the type locality of <italic><tp:taxon-name><tp:taxon-name-part taxon-name-part-type="genus" reg="Agrostis">A.</tp:taxon-name-part> <tp:taxon-name-part taxon-name-part-type="species" reg="durangensis">durangensis</tp:taxon-name-part></tp:taxon-name></italic>. However, we consider <italic><tp:taxon-name><tp:taxon-name-part taxon-name-part-type="genus" reg="Agrostis">A.</tp:taxon-name-part> <tp:taxon-name-part taxon-name-part-type="species" reg="durangensis">durangensis</tp:taxon-name-part></tp:taxon-name></italic> to be a synonym of <italic><tp:taxon-name><tp:taxon-name-part taxon-name-part-type="genus" reg="Agrostis">A.</tp:taxon-name-part> <tp:taxon-name-part taxon-name-part-type="species" reg="exarata">exarata</tp:taxon-name-part></tp:taxon-name></italic> Trin. and have only verified specimens from as far north as Hidalgo state. <xref ref-type="bibr" rid="B9">Herrera-Arrieta (2001)</xref> cite <italic><tp:taxon-name><tp:taxon-name-part taxon-name-part-type="genus" reg="Agrostis">A.</tp:taxon-name-part> <tp:taxon-name-part taxon-name-part-type="species" reg="liebmannii">liebmannii</tp:taxon-name-part></tp:taxon-name></italic> for Durango state based on specimen Palmer 190 (US00486604), which is treated here as <italic><tp:taxon-name><tp:taxon-name-part taxon-name-part-type="genus" reg="Agrostis">A.</tp:taxon-name-part> <tp:taxon-name-part taxon-name-part-type="species" reg="exarata">exarata</tp:taxon-name-part></tp:taxon-name></italic>. <xref ref-type="bibr" rid="B10">Herrera-Arrieta (2014)</xref>, <xref ref-type="bibr" rid="B4">Dávila et al. (2018)</xref> and <xref ref-type="bibr" rid="B25">Sánchez-Ken (2019)</xref> also mention <italic><tp:taxon-name><tp:taxon-name-part taxon-name-part-type="genus" reg="Agrostis">Agrostis</tp:taxon-name-part> <tp:taxon-name-part taxon-name-part-type="species" reg="liebmannii">liebmannii</tp:taxon-name-part></tp:taxon-name></italic> to be found as far north as Durango state, but do not include voucher specimens and may have based this on <xref ref-type="bibr" rid="B1">Beetle’s (1983)</xref> and <xref ref-type="bibr" rid="B9">Herrera-Arrieta’s (2001)</xref> treatments. Certain characteristics in <xref ref-type="bibr" rid="B1">Beetle’s (1983</xref>: 82) description of <italic><tp:taxon-name><tp:taxon-name-part taxon-name-part-type="genus" reg="Agrostis">A.</tp:taxon-name-part> <tp:taxon-name-part taxon-name-part-type="species" reg="liebmannii">liebmannii</tp:taxon-name-part></tp:taxon-name></italic> also do not fit the specimens examined, which may be due to the author’s inclusion of <italic><tp:taxon-name><tp:taxon-name-part taxon-name-part-type="genus" reg="Agrostis">A.</tp:taxon-name-part> <tp:taxon-name-part taxon-name-part-type="species" reg="durangensis">durangensis</tp:taxon-name-part></tp:taxon-name></italic> in the species circumscription. Spikelet size of 2.5 mm mentioned by <xref ref-type="bibr" rid="B1">Beetle (1983</xref>: 82) does not fit the specimens studied which had spikelets (1.8–)2–2.1 mm long, although <xref ref-type="bibr" rid="B1">Beetle’s (1983</xref>: 73) key to species separates <italic><tp:taxon-name><tp:taxon-name-part taxon-name-part-type="genus" reg="Agrostis">A.</tp:taxon-name-part> <tp:taxon-name-part taxon-name-part-type="species" reg="liebmannii">liebmannii</tp:taxon-name-part></tp:taxon-name></italic> from <tp:taxon-name><tp:taxon-name-part taxon-name-part-type="genus" reg="Agrostis">A.</tp:taxon-name-part> <tp:taxon-name-part taxon-name-part-type="species" reg="hiemalis">hiemalis</tp:taxon-name-part> <tp:taxon-name-part taxon-name-part-type="infraspecific-rank">var.</tp:taxon-name-part> <tp:taxon-name-part taxon-name-part-type="variety" reg="laxiflora">laxiflora</tp:taxon-name-part></tp:taxon-name> (Michx.) Beetle (= <italic><tp:taxon-name><tp:taxon-name-part taxon-name-part-type="genus" reg="Agrostis">Agrostis</tp:taxon-name-part> <tp:taxon-name-part taxon-name-part-type="species" reg="scabra">scabra</tp:taxon-name-part></tp:taxon-name></italic> Willd.) based on spikelets being c. 2 mm long and shorter than 2.5 mm long. <xref ref-type="bibr" rid="B1">Beetle’s (1983)</xref> mention that the tiller blades are more-or-less involute was also not seen, although specimen Moore 3339 (US00486609) was intermixed with another species with involute blades, which might explain this.</p><p><italic><tp:taxon-name><tp:taxon-name-part taxon-name-part-type="genus" reg="Podagrostis">Podagrostis</tp:taxon-name-part> <tp:taxon-name-part taxon-name-part-type="species" reg="liebmannii">liebmannii</tp:taxon-name-part></tp:taxon-name></italic> bears close affinity to <italic><tp:taxon-name><tp:taxon-name-part taxon-name-part-type="genus" reg="Podagrostis">P.</tp:taxon-name-part> <tp:taxon-name-part taxon-name-part-type="species" reg="thurberiana">thurberiana</tp:taxon-name-part></tp:taxon-name></italic>, a North American species that is found as far south as California (<xref ref-type="bibr" rid="B13">Hitchcock et al. 1969</xref>; <xref ref-type="bibr" rid="B8">Harvey 2007</xref>). These similarities include a) the overall habit, with tall culms, loosely tufted and subrhizomatous habit with extravaginal shoots; b) spikelet morphology, with spikelets usually &lt; 2.3 mm long, lemmas with excurrent prominent veins and paleas almost subequalling the lemma; c) panicles open and becoming slightly congested following anthesis; d) flat leaf blades. <italic><tp:taxon-name><tp:taxon-name-part taxon-name-part-type="genus" reg="Podagrostis">Podagrostis</tp:taxon-name-part> <tp:taxon-name-part taxon-name-part-type="species" reg="liebmannii">liebmannii</tp:taxon-name-part></tp:taxon-name></italic> can be distinguished from the aforementioned species by a) panicles generally much larger, 8–18 × (1–)2.5–7 cm, with patent panicle branches at anthesis (vs. 5–14 × 0.2–3 cm, panicle branches usually ascending at anthesis in <italic><tp:taxon-name><tp:taxon-name-part taxon-name-part-type="genus" reg="Podagrostis">P.</tp:taxon-name-part> <tp:taxon-name-part taxon-name-part-type="species" reg="thurberiana">thurberiana</tp:taxon-name-part></tp:taxon-name></italic>); b) callus glabrous (vs. with short hairs to 0.5 mm long emerging from the basal side-ridges of the callus in <italic><tp:taxon-name><tp:taxon-name-part taxon-name-part-type="genus" reg="Podagrostis">P.</tp:taxon-name-part> <tp:taxon-name-part taxon-name-part-type="species" reg="thurberiana">thurberiana</tp:taxon-name-part></tp:taxon-name></italic>); c) rachilla glabrous, smooth (vs. short hairs to 0.3 mm long emerging from the apex of the rachilla in <italic><tp:taxon-name><tp:taxon-name-part taxon-name-part-type="genus" reg="Podagrostis">P.</tp:taxon-name-part> <tp:taxon-name-part taxon-name-part-type="species" reg="thurberiana">thurberiana</tp:taxon-name-part></tp:taxon-name></italic>).</p><p><xref ref-type="bibr" rid="B5">Fournier (1886</xref>: 97) cited two specimens, Liebmann 710 and Botteri 93, in the protologue but only indicated the P herbarium for the Botteri 93 specimen. As we are sure that Fournier saw the Botteri 93 specimen at P, we lectotypify on this collection. Because both the Botteri 93 and Liebmann 710 material included just an inflorescence culm and part of the flag leaf and did not show the basal parts of the plant, we also epitypify the lectotype on Liebmann s.n. (US00595641) that was collected on the same date and at the same locality as the Liebmann 710 collection and includes the basal portion of the plant to help interpret the lectotype. The epitype Liebmann s.n. (US00595641) cited here may in fact be a duplicate of the Liebmann 710 syntype that Fournier (if he ever saw it) did not annotate at the Copenhagen herbarium. The US specimen identified as <italic><tp:taxon-name><tp:taxon-name-part taxon-name-part-type="genus" reg="Agrostis">Agrostis</tp:taxon-name-part> <tp:taxon-name-part taxon-name-part-type="species" reg="liebmannii">liebmannii</tp:taxon-name-part></tp:taxon-name></italic> (“<italic><tp:taxon-name><tp:taxon-name-part taxon-name-part-type="genus" reg="Apera">Apera</tp:taxon-name-part></tp:taxon-name></italic>” not mentioned) was catalogued as <tp:taxon-name><tp:taxon-name-part taxon-name-part-type="kingdom">Plantae</tp:taxon-name-part></tp:taxon-name> mexicanae Liebmann #12591; these catalogue numbers are often followed by Liebmann’s field numbers such as the handwritten “710”. The Copenhagen herbarium does not have a Liebmann duplicate bearing either of these numbers, or either of the synonyms.</p></tp:treatment-sec><ref-list><ref id="B1"><mixed-citation xmlns:xlink="http://www.w3.org/1999/xlink" xlink:type="simple"><person-group><name name-style="western"><surname>Beetle</surname><given-names>AA</given-names></name></person-group> (<year>1983</year>) Las Gramineas de Mexico. Secretaria de Agricultura y Recursos Hidraulicos, COTECOCA.</mixed-citation></ref><ref id="B4"><mixed-citation xmlns:xlink="http://www.w3.org/1999/xlink" xlink:type="simple"><person-group><name name-style="western"><surname>Dávila</surname><given-names>P</given-names></name><name name-style="western"><surname>Mejia-Saulés</surname><given-names>MT</given-names></name><name name-style="western"><surname>Soriano-Martínez</surname><given-names>AM</given-names></name><name name-style="western"><surname>Herrera-Arrieta</surname><given-names>Y</given-names></name></person-group> (<year>2018</year>) <article-title>Conocimiento taxonómico de la familia <tp:taxon-name><tp:taxon-name-part taxon-name-part-type="family">Poaceae</tp:taxon-name-part></tp:taxon-name> en México.</article-title><source>Botanical Sciences</source><volume>96</volume>(<issue>3</issue>): <fpage>462</fpage>–<lpage>514</lpage>. <ext-link xlink:type="simple" ext-link-type="doi" xlink:href="10.17129/botsci.1894">https://doi.org/10.17129/botsci.1894</ext-link></mixed-citation></ref><ref id="B25"><mixed-citation xmlns:xlink="http://www.w3.org/1999/xlink" xlink:type="simple"><person-group><name name-style="western"><surname>Sánchez-Ken</surname><given-names>JG</given-names></name></person-group> (<year>2019</year>) Riqueza de especies, clasificación y listado de las gramíneas (<tp:taxon-name><tp:taxon-name-part taxon-name-part-type="family">Poaceae</tp:taxon-name-part></tp:taxon-name>) de México. Acta Botánica Mexicana 126: e1379. <ext-link xlink:type="simple" ext-link-type="doi" xlink:href="10.21829/abm126.2019.1379">https://doi.org/10.21829/abm126.2019.1379</ext-link></mixed-citation></ref><ref id="B9"><mixed-citation xmlns:xlink="http://www.w3.org/1999/xlink" xlink:type="simple"><person-group><name name-style="western"><surname>Herrera-Arrieta</surname><given-names>Y</given-names></name></person-group> (<year>2001</year>) Las gramíneas de Durango. Instituto Politécnico Nacional Comisión Nacional para el Conocimiento y Uso de la Biodiversidad, D.F., México.</mixed-citation></ref><ref id="B10"><mixed-citation xmlns:xlink="http://www.w3.org/1999/xlink" xlink:type="simple"><person-group><name name-style="western"><surname>Herrera-Arrieta</surname><given-names>Y</given-names></name></person-group> (<year>2014</year>) <article-title>Additions and updated names for grasses of Durango, Mexico.</article-title><source>Acta Botánica Mexicana</source><volume>106</volume>(<issue>106</issue>): <fpage>79</fpage>–<lpage>95</lpage>. <ext-link xlink:type="simple" ext-link-type="doi" xlink:href="10.21829/abm106.2014.214">https://doi.org/10.21829/abm106.2014.214</ext-link></mixed-citation></ref><ref id="B13"><mixed-citation xmlns:xlink="http://www.w3.org/1999/xlink" xlink:type="simple"><person-group><name name-style="western"><surname>Hitchcock</surname><given-names>CL</given-names></name><name name-style="western"><surname>Cronquist</surname><given-names>A</given-names></name><name name-style="western"><surname>Ownbey</surname><given-names>M</given-names></name></person-group> (<year>1969</year>) Vascular Plants of the Pacific Northwest, Part 1: Vascular Cryptogams, Gymnosperms, and Monocotyledons. University of Washington Press, Seattle.</mixed-citation></ref><ref id="B8"><mixed-citation xmlns:xlink="http://www.w3.org/1999/xlink" xlink:type="simple"><person-group><name name-style="western"><surname>Harvey</surname><given-names>MJ</given-names></name></person-group> (<year>2007</year>) <article-title>14.42 <italic><tp:taxon-name><tp:taxon-name-part taxon-name-part-type="genus">Podagrostis</tp:taxon-name-part></tp:taxon-name></italic> (Griseb.) Scribn. &amp; Merr.</article-title> In: <person-group><name name-style="western"><surname>Barkworth</surname><given-names>ME</given-names></name><name name-style="western"><surname>Capels</surname><given-names>KM</given-names></name><name name-style="western"><surname>Long</surname><given-names>S</given-names></name><name name-style="western"><surname>Anderton</surname><given-names>LK</given-names></name><name name-style="western"><surname>Piep</surname><given-names>MB</given-names></name></person-group> (<role>Eds</role>) <issue-title>Flora of North America Volume 24 Magnoliophyta: Commelinidae (in part): Poaceae, part 1.</issue-title><source>Oxford University Press, New York</source>, <fpage>693</fpage>–<lpage>695</lpage>.</mixed-citation></ref><ref id="B5"><mixed-citation xmlns:xlink="http://www.w3.org/1999/xlink" xlink:type="simple"><person-group><name name-style="western"><surname>Fournier</surname><given-names>EPN</given-names></name></person-group> (<year>1886</year>) Mexicanas Plantas 2. Ex Typographeo Reipublicae, Paris.</mixed-citation></ref></ref-list></tp:taxon-treatment>
