# Supplementary material for: New combinations and updated descriptions in Podagrostis (Agrostidinae, Poaceae) from the Neotropics and Mexico
Source: PhytoKeys. 2020 May 26;148:21–50. doi: 10.3897/phytokeys.148.50042 (PMC7266835; doi:10.3897/phytokeys.148.50042)
Supplement: XML Treatment for Podagrostis rosei [file phytokeys.148.50042-treatment5.xml]

<!DOCTYPE tp:taxon-treatment
  PUBLIC "-//TaxonX//DTD Taxonomic Treatment Publishing DTD v0 20100105//EN" "tax-treatment-NSO.dtd">
<tp:taxon-treatment xmlns:tp="http://www.plazi.org/taxpub"><tp:treatment-meta><kwd-group><label>Taxon classification</label><kwd><named-content xmlns:xlink="http://www.w3.org/1999/xlink" content-type="kingdom">Plantae</named-content></kwd><kwd><named-content xmlns:xlink="http://www.w3.org/1999/xlink" content-type="order">Poales</named-content></kwd><kwd><named-content xmlns:xlink="http://www.w3.org/1999/xlink" content-type="family">Poaceae</named-content></kwd></kwd-group><mixed-citation publication-type="journal"><person-group><name><surname>Sylvester</surname><given-names>Steven P.</given-names></name><name><surname>Peterson</surname><given-names>Paul M.</given-names></name><name><surname>Romaschenko</surname><given-names>Konstantin</given-names></name><name><surname>Bravo-Pedraza</surname><given-names>William J.</given-names></name><name><surname>Cuta-Alarcon</surname><given-names>Lia E.</given-names></name><name><surname>Soreng</surname><given-names>Robert J.</given-names></name></person-group><article-title>New combinations and updated descriptions in <italic><tp:taxon-name><tp:taxon-name-part taxon-name-part-type="genus" reg="Podagrostis">Podagrostis</tp:taxon-name-part></tp:taxon-name></italic> (<tp:taxon-name><tp:taxon-name-part taxon-name-part-type="subtribe">Agrostidinae</tp:taxon-name-part></tp:taxon-name>, <tp:taxon-name><tp:taxon-name-part taxon-name-part-type="family">Poaceae</tp:taxon-name-part></tp:taxon-name>) from the Neotropics and Mexico</article-title><source>PhytoKeys</source><day>26</day><month>5</month><year>2020</year><volume>148</volume><fpage>21</fpage><lpage>50</lpage><pub-id pub-id-type="doi">10.3897/phytokeys.148.50042</pub-id></mixed-citation></tp:treatment-meta><tp:nomenclature><tp:taxon-name><object-id xmlns:xlink="http://www.w3.org/1999/xlink" content-type="arpha" xlink:type="simple">72605C28-A8CE-54D9-B76A-3CBDA76457AB</object-id>
              <tp:taxon-name-part taxon-name-part-type="genus" reg="Podagrostis">Podagrostis</tp:taxon-name-part>
              <tp:taxon-name-part taxon-name-part-type="species" reg="rosei">rosei</tp:taxon-name-part>
              <object-id xmlns:xlink="http://www.w3.org/1999/xlink" content-type="ipni" xlink:type="simple">urn:lsid:ipni.org:names:77209702-1</object-id>
            </tp:taxon-name><tp:taxon-authority>(Scribn. &amp; Merr.) Sylvester &amp; Soreng</tp:taxon-authority><tp:taxon-status xmlns:xlink="http://www.w3.org/1999/xlink" xlink:type="simple">comb. nov.</tp:taxon-status><xref ref-type="fig" rid="F4">Fig. 4</xref><tp:nomenclature-citation-list><tp:nomenclature-citation><tp:taxon-name>
                  <tp:taxon-name-part taxon-name-part-type="genus" reg="Agrostis">Agrostis</tp:taxon-name-part> <tp:taxon-name-part taxon-name-part-type="species" reg="rosei">rosei</tp:taxon-name-part></tp:taxon-name><comment>Scribn. &amp; Merr., Bull. Div. Agrostol., U.S.D.A. 24: 21, f. 5. 1901.</comment></tp:nomenclature-citation></tp:nomenclature-citation-list></tp:nomenclature><tp:treatment-sec sec-type="material" id="SECID0ELZAI"><title>Type.</title><p>Mexico. <bold>Zacatecas</bold>: Sierra Madre mountains, [between Huasemote, Durango, and San Juan Capistrano], 18 Aug. 1897, J.N. Rose 2373 <bold><italic>(holotype</italic></bold>: US-301286 [not seen]; isotype: NY (NY00327649 [image!])).</p><fig id="F4" position="float" orientation="portrait"><object-id xmlns:xlink="http://www.w3.org/1999/xlink" content-type="doi" xlink:type="simple">10.3897/phytokeys.148.50042.figure4</object-id><object-id xmlns:xlink="http://www.w3.org/1999/xlink" content-type="arpha" xlink:type="simple">DD194E3E-F9A2-52F3-97F8-E567290BABAF</object-id><label>Figure 4.</label><caption><p><italic><tp:taxon-name><tp:taxon-name-part taxon-name-part-type="genus" reg="Podagrostis">Podagrostis</tp:taxon-name-part> <tp:taxon-name-part taxon-name-part-type="species" reg="rosei">rosei</tp:taxon-name-part></tp:taxon-name></italic>. <bold>A</bold> Whole plant <bold>B</bold> ligular area of upper culm leaf <bold>C</bold> section of inflorescence showing spikelets. <bold>D</bold> Floret, lateral view, with the rachilla prolongation indicated with a red arrow. <bold>A</bold> Digitized image of specimen P.M. Peterson 19503 (US00895358) courtesy of United States National Herbarium (US) <bold>B, C</bold> image of specimen P.M. Peterson 19124 (US00900682) <bold>D</bold> image of specimen J.R. Reeder 4662 (US00486613).</p></caption><graphic xmlns:xlink="http://www.w3.org/1999/xlink" xlink:href="phytokeys-148-021-g004.jpg" position="float" orientation="portrait" xlink:type="simple" id="oo_413785.jpg"><uri content-type="original_file" xlink:type="simple">https://binary.pensoft.net/fig/413785</uri></graphic></fig></tp:treatment-sec><tp:treatment-sec sec-type="description" id="SECID0E31AI"><title>Description.</title><p><bold><italic><tp:taxon-name><tp:taxon-name-part taxon-name-part-type="genus" reg="Tufted">Tufted</tp:taxon-name-part> <tp:taxon-name-part taxon-name-part-type="species" reg="perennial">perennial</tp:taxon-name-part></tp:taxon-name></italic></bold> forming lax tufts, with the basal foliage reaching c. 4–9 cm tall and inflorescences well-exserted from the basal foliage. <bold><italic>Tillers</italic></bold> extravaginal. <bold><italic>Culms</italic></bold> 34–65 cm tall, erect or geniculate at the base, simple, delicate; <bold><italic>nodes and internodes</italic></bold> terete, nodes smooth, internodes and segment below the panicle smooth throughout, usually with at least 2 elongated internodes visible, with 1–3 nodes exposed at flowering, uppermost internode c. 5.6–9 cm long, longer than the sheath. <bold><italic>Leaves</italic></bold> basal and cauline, somewhat dimorphic with basal leaf blades filiform, flat or folded, while culm blades are wider and flat; <bold><italic>sheaths</italic></bold> terete, glabrous, lower sheaths smooth, upper sheaths smooth to very lightly scaberulous with short hooks; flag sheath 9–11.5 cm long; basal sheaths c. 1–2 cm long, striate, becoming fibrous, smooth; <bold><italic>ligules</italic></bold> c. 1–3 mm long, membranaceous to scarious, strongly decurrent with the sheath, sometimes lacerated, abaxially smooth or very lightly scaberulous; upper culm ligules 1.5–3 mm long, obtuse, sometimes deeply lacerated or erose towards the apex; ligules of tillers shorter to those of the culm, c. 1–1.3 mm long, truncate to obtuse; <bold><italic>blades</italic></bold> 1.5–9 cm long, 0.2–2.6 mm wide when opened out, basal blades 1.5–7 cm long, 0.2–0.6(–1) mm wide when opened out, usually narrower than the culm blades, filiform, flat or folded, flaccid to slightly firm, culm blades (2.8–)3.5–9 cm long, 1–2.6 mm wide, flat or sometimes slightly convolute towards the apices, flaccid to moderately firm, abaxial and adaxial surfaces glabrous, smooth or usually lightly to moderately scabrous on the veins with short hooks, edges scaberulous to scabrous. <bold><italic>Panicles</italic></bold> 8–14 × (1–)2.5–9 cm, open to slightly congested when immature, usually ovoid; <bold><italic>panicle branches</italic></bold> ascendant to patent, branched above the middle, filiform, with spikelets not present near the base, smooth, longest branches 2.5–7 cm long; <bold><italic>pedicels</italic></bold> 1–2.5 mm long, shorter or longer than the length of the spikelets, divaricate, smooth or lightly scaberulous. <bold><italic>Spikelets</italic></bold> 1.9–2.3 mm long; <bold><italic>glumes</italic></bold> remaining on the inflorescence at maturity, equal or subequal, the lower usually slightly longer than the upper by up to 0.2 mm, subequaling the length of the floret or to 0.2 mm longer, lanceolate, slightly keeled, apices acute, glabrous, keels completely smooth or scaberulous just in distal 1/3, surfaces smooth; lower glume 1- (or 3-)veined, lateral veins, if present, vestigial; upper glume 1- (or 3-)veined, lateral veins, if present, vestigial; <bold><italic>lemmas</italic></bold> 1.6–1.8 mm long, glabrous, smooth, strongly 5-veined with slightly excurrent prominent veins distally, apex broadly acute with 4 deltoid teeth, awn present, 1.6–2 mm long, straight, flexuous or geniculate, inserted in the lower 1/3 of the lemma, sometimes inserted basally c. 0.3 mm from the base, reaching the apex of the lemma, the glumes or sometimes briefly surpassing the glumes, glabrous, smooth proximally, scabrous distally; <bold><italic>paleas</italic></bold> well-developed, 1.3–1.7 mm long, usually reaching at least ¾ the length of the lemma to subequaling the lemma apex, keels obscure, smooth, apex bifid and sometimes erose; <bold><italic>rachilla</italic></bold> rudimentary or prolonged from the base of the floret, to 0.3 mm long, glabrous, smooth. <bold><italic>Calluses</italic></bold> not or slightly elongated, 0.05–0.1 mm long, glabrous, smooth. <bold><italic>Flowers; lodicules</italic></bold> c. 0.4–0.5 mm long, lanceolate with acute apices, not lobed; <bold>anthers</bold> 3 in number, 0.8–1 mm long. <bold><italic>Caryopses</italic></bold> not seen. 2<italic>n</italic> = 14 (based on Reeder 4662).</p></tp:treatment-sec><tp:treatment-sec sec-type="distribution" id="SECID0EU4AI"><title>Distribution and ecology.</title><p>Mexico, endemic. Ranges from Durango state in the north to Zacatecas in the south. Found in open forests at high elevations, 2600–2750 m alt. The authors have only verified specimens from Durango and Zacatecas states, with <xref ref-type="bibr" rid="B1">Beetle (1983)</xref>, <xref ref-type="bibr" rid="B34">Villaseñor Ríos (2016)</xref>, <xref ref-type="bibr" rid="B4">Dávila et al. (2018)</xref> and <xref ref-type="bibr" rid="B25">Sánchez-Ken (2019)</xref> variously mentioning the species to also occur in the states of Distrito Federal, Hidalgo, Jalisco, Mexico, Querétaro, and San Luis Potosí.</p></tp:treatment-sec><tp:treatment-sec sec-type="material" id="SECID0EK5AI"><title>Other specimens examined.</title><p>Mexico. <bold>Durango</bold>: Pine forest with scattered oaks and occasional junipers, about 2 miles E of Puerto Buenos Aires, 9000 ft [2743 m alt.], 11 Oct. 1966, J.R. Reeder 4662 (US00486613); Sierra Madre Occidental, 0.5 miles SE of Los Charcos near small arroyo with <italic><tp:taxon-name><tp:taxon-name-part taxon-name-part-type="genus" reg="Pinus">Pinus</tp:taxon-name-part> <tp:taxon-name-part taxon-name-part-type="species" reg="cooperi">cooperi</tp:taxon-name-part></tp:taxon-name></italic>, <italic><tp:taxon-name><tp:taxon-name-part taxon-name-part-type="genus" reg="Juniperus">Juniperus</tp:taxon-name-part></tp:taxon-name></italic> and <italic><tp:taxon-name><tp:taxon-name-part taxon-name-part-type="genus" reg="Panicum">Panicum</tp:taxon-name-part> <tp:taxon-name-part taxon-name-part-type="species" reg="bulbosum">bulbosum</tp:taxon-name-part></tp:taxon-name></italic>, <named-content xmlns:xlink="http://www.w3.org/1999/xlink" content-type="dwc:verbatimCoordinates" xlink:type="simple"><named-content content-type="geo-json" specific-use="{&#34;type&#34;:&#34;Point&#34;,&#34;coordinates&#34;:[-104.289722,23.015972]}" id="NCID0ES6AI" xlink:type="simple">23°0'57.5"N, 104°17'23.0"W</named-content></named-content>, 2690 m alt., 21 Sep. 2005, P.M. Peterson 19053 (US00895358); Sierra Madre Occidental, 2.3 miles E of Los Mimbres along ridgetop with <italic><tp:taxon-name><tp:taxon-name-part taxon-name-part-type="genus" reg="Pinus">Pinus</tp:taxon-name-part></tp:taxon-name></italic>, <italic><tp:taxon-name><tp:taxon-name-part taxon-name-part-type="genus" reg="Muhlenbergia">Muhlenbergia</tp:taxon-name-part></tp:taxon-name></italic> and <italic><tp:taxon-name><tp:taxon-name-part taxon-name-part-type="genus" reg="Quercus">Quercus</tp:taxon-name-part></tp:taxon-name></italic>, <named-content xmlns:xlink="http://www.w3.org/1999/xlink" content-type="dwc:verbatimCoordinates" xlink:type="simple"><named-content content-type="geo-json" specific-use="{&#34;type&#34;:&#34;Point&#34;,&#34;coordinates&#34;:[-104.917667,23.475389]}" id="NCID0EPABI" xlink:type="simple">23°28'31.4"N, 104°55'3.6"W</named-content></named-content>, 2630 m alt., 25 Sep. 2005, P.M. Peterson 19124 (US00900682).</p></tp:treatment-sec><tp:treatment-sec sec-type="notes" id="SECID0EUABI"><title>Notes.</title><p>This species is distinct from all other species of <italic><tp:taxon-name><tp:taxon-name-part taxon-name-part-type="genus" reg="Podagrostis">Podagrostis</tp:taxon-name-part></tp:taxon-name></italic> currently circumscribed by the presence of a well-developed awn inserted in the lower dorsal surface of the lemma. Molecular data supports its inclusion in <italic><tp:taxon-name><tp:taxon-name-part taxon-name-part-type="genus" reg="Podagrostis">Podagrostis</tp:taxon-name-part></tp:taxon-name></italic> (Konstantin Romaschenko, pers. communication) with morphological attributes also corroborating this such as the florets subequalling the apices of the glumes, a well-developed palea &gt; ¾ the length of the lemma, and completely glabrous spikelets. The lax and open, large panicles, and completely glabrous and mostly smooth spikelets, pedicels and panicle branches places it very close to <italic><tp:taxon-name><tp:taxon-name-part taxon-name-part-type="genus" reg="Podagrostis">P.</tp:taxon-name-part> <tp:taxon-name-part taxon-name-part-type="species" reg="liebmannii">liebmannii</tp:taxon-name-part></tp:taxon-name></italic>.</p></tp:treatment-sec><ref-list><ref id="B1"><mixed-citation xmlns:xlink="http://www.w3.org/1999/xlink" xlink:type="simple"><person-group><name name-style="western"><surname>Beetle</surname><given-names>AA</given-names></name></person-group> (<year>1983</year>) Las Gramineas de Mexico. Secretaria de Agricultura y Recursos Hidraulicos, COTECOCA.</mixed-citation></ref><ref id="B34"><mixed-citation xmlns:xlink="http://www.w3.org/1999/xlink" xlink:type="simple"><person-group><name name-style="western"><surname>Villaseñor Ríos</surname><given-names>JL</given-names></name></person-group> (<year>2016</year>) <article-title>Checklist of the native vascular plants of Mexico. Catálogo de las plantas vasculares nativas de México.</article-title><source>Revista Mexicana de Biodiversidad</source><volume>87</volume>(<issue>3</issue>): <fpage>559</fpage>–<lpage>902</lpage>. <ext-link xlink:type="simple" ext-link-type="doi" xlink:href="10.1016/j.rmb.2016.06.017">https://doi.org/10.1016/j.rmb.2016.06.017</ext-link></mixed-citation></ref><ref id="B4"><mixed-citation xmlns:xlink="http://www.w3.org/1999/xlink" xlink:type="simple"><person-group><name name-style="western"><surname>Dávila</surname><given-names>P</given-names></name><name name-style="western"><surname>Mejia-Saulés</surname><given-names>MT</given-names></name><name name-style="western"><surname>Soriano-Martínez</surname><given-names>AM</given-names></name><name name-style="western"><surname>Herrera-Arrieta</surname><given-names>Y</given-names></name></person-group> (<year>2018</year>) <article-title>Conocimiento taxonómico de la familia <tp:taxon-name><tp:taxon-name-part taxon-name-part-type="family">Poaceae</tp:taxon-name-part></tp:taxon-name> en México.</article-title><source>Botanical Sciences</source><volume>96</volume>(<issue>3</issue>): <fpage>462</fpage>–<lpage>514</lpage>. <ext-link xlink:type="simple" ext-link-type="doi" xlink:href="10.17129/botsci.1894">https://doi.org/10.17129/botsci.1894</ext-link></mixed-citation></ref><ref id="B25"><mixed-citation xmlns:xlink="http://www.w3.org/1999/xlink" xlink:type="simple"><person-group><name name-style="western"><surname>Sánchez-Ken</surname><given-names>JG</given-names></name></person-group> (<year>2019</year>) Riqueza de especies, clasificación y listado de las gramíneas (<tp:taxon-name><tp:taxon-name-part taxon-name-part-type="family">Poaceae</tp:taxon-name-part></tp:taxon-name>) de México. Acta Botánica Mexicana 126: e1379. <ext-link xlink:type="simple" ext-link-type="doi" xlink:href="10.21829/abm126.2019.1379">https://doi.org/10.21829/abm126.2019.1379</ext-link></mixed-citation></ref></ref-list></tp:taxon-treatment>
